# Supplementary material for: Elevation of Serum Spermidine in Obese Patients: Results from a Cross-Sectional and Follow-Up Study
Source: Nutrients. 2022 Jun 24;14(13):2613. doi: 10.3390/nu14132613 (PMC9268142; doi:10.3390/nu14132613)
Supplement: Supplementary file 1 [file nutrients-14-02613-s001.zip]

Archive with 1 entries (1 files):
- nutrients-1782056-supplementary.pdf
